# Supplementary material for: The effect of breed and diet type on the global transcriptome of hepatic tissue in beef cattle divergent for feed efficiency
Source: BMC Genomics. 2019 Jun 26;20:525. doi: 10.1186/s12864-019-5906-8 (PMC6593537; doi:10.1186/s12864-019-5906-8)
Supplement: Supplementary file 1 — Chemical composition of the feed offered to steers offered three different diets. (XLSX 11 kb) [file 12864_2019_5906_MOESM1_ESM.xlsx]

## Sheet: Sheet1
Additional file 1. Chemical composition (g/kg DM unless stated otherwise) of the feed offered ( mean (standard deviation)) to steers offered three different diets.
	High concentrate phase 1		Zero-grazed grass diet		High concentrate phase 2
Variable	Concentrate	Silage	AM	PM	Concentrate	Silage
DM (g/kg)	797(3.7)	207(5.9)	173(11.6)	192(11.9)	799(4.3)	237(18.8)
DMD (g/kg)	-	686(16.9)	812(16.7)	810(22.1)	-	791(16.6)
DOMD (g/kg)	-	616(12.1)	744(15.4)	740(19.5)	-	708(20.6)
OMD (g/kg)	-	668(12.8)	803(16.6)	802(22.0)	-	772(19.4)
Ash	54(5.2)	77(7.2)	74(3.3)	77(5.7)	47(3.1)	82(5.1)
CP	108(5.5)	152(7.4)	170(21.9)	165(22.2)	111(9.1)	145(15.5)
NDF	144(20.8)	516(95.5)	468(25.3)	476(24.8)	131(7.6)	524(43.8)
ADF	56(14.4)	345(12.2)	227(14.3)	231(13.8)	50(8.5)	279(17.0)
Starch	367(40.2)	-	-	-	587(67.7)	-
Oil B	21(1.7)	-	-	-	23(1.0)	-
NCGD	850(27.3)	-	-	-	875(7.1)	-
ME (MJ/kg DM)	12(0.3)	10(0.1)	12(0.2)	12(0.2)	13(0.1)	11(0.2)
DM = dry matter, DMD = dry matter digestibility, DOMD = digestible organic matter in dry matter, OMD = organic matter digestibility, CP = crude protein, NDF = neutral detergent fibre, ADF = acid detergent fibre, NCGD = neutral cellulase gammanase digestibility, ME = metabolisable energy. Both DOMD and OMD were both measured in vitro. ME was estimated using prediction equations on OMD for grass an…
AM: Chemical compositon of zero-grazed grass sampled in the morning, PM: Chemical compositon of zero-grazed grassed sampled in the afternoon.
