# Supplementary material for: The effect of breed and diet type on the global transcriptome of hepatic tissue in beef cattle divergent for feed efficiency
Source: BMC Genomics. 2019 Jun 26;20:525. doi: 10.1186/s12864-019-5906-8 (PMC6593537; doi:10.1186/s12864-019-5906-8)
Supplement: Supplementary file 2 — All genes deemed to be differentially expressed for each individual dietary phase for Charolias and Holstein-Friesian steers. (XLSX 30 kb) [file 12864_2019_5906_MOESM2_ESM.xlsx]

## Sheet: Supplementary table 1a
Supplementary Table 1a - All differentially expressed genes for Charolais steers offered the high concentrate 1 diet.
Diet-Breed	Ensembl Gene ID	Gene name	Log2FoldChange	FDR P-value
H1CH	ENSBTAG00000000436	TNFAIP3	0.658607	0.000197726
	ENSBTAG00000010219	KRBA1	1.39199	0.000685455
	ENSBTAG00000011437	SIK1	1.3334	0.00434554
	ENSBTAG00000012019	IRS2	1.23098	0.00434554
	ENSBTAG00000034192	KIAA2012	-0.526951	0.0126349
	ENSBTAG00000003822	CROCC	0.882831	0.0126349
	ENSBTAG00000012896	METTL7B	-0.323849	0.0126349
	ENSBTAG00000007865	GNPDA1	-0.355793	0.0126349
	ENSBTAG00000046470	ONECUT1	0.467411	0.0126349
	ENSBTAG00000005998	NOCT	1.86422	0.0126349
	ENSBTAG00000006775	SLC12A7	0.455293	0.0126349
	ENSBTAG00000034393	FAM149A	-0.262025	0.0142521
	ENSBTAG00000017763	NFIL3	-0.40651	0.0147214
	ENSBTAG00000007749	TONSL	0.631361	0.0163938
	ENSBTAG00000001631	KIFC1	1.15813	0.0163938
	ENSBTAG00000001049	ANOS1	0.703059	0.0183342
	ENSBTAG00000021672	RGS1	1.3033	0.0195331
	ENSBTAG00000014402	GIMAP8	0.595373	0.0204292
	ENSBTAG00000015124	ARGLU1	0.351657	0.0215976
	ENSBTAG00000006732	NRCAM	1.02562	0.0218374
	ENSBTAG00000005585	ENSBTAG00000005585	-0.903063	0.0218374
	ENSBTAG00000002816	SARM1	0.556326	0.0218374
	ENSBTAG00000014388	EIF3I	-0.321601	0.0219114
	ENSBTAG00000016208	TGM2	-1.53965	0.0240666
	ENSBTAG00000005430	MB21D2	-0.508089	0.0290219
	ENSBTAG00000007116	ARRDC3	-0.758709	0.0290219
	ENSBTAG00000002896	KPNA6	-0.280166	0.0300731
	ENSBTAG00000011145	NDUFA4	-0.363251	0.0300731
	ENSBTAG00000019645	TFDP1	0.349738	0.0300731
	ENSBTAG00000002650	ZPR1	0.545129	0.0300731
	ENSBTAG00000031001	MEGF8	0.533915	0.0300731
	ENSBTAG00000039588	LOC511617	0.855199	0.0317111
	ENSBTAG00000001219	ENSBTAG00000001219	-0.843826	0.0317111
	ENSBTAG00000003798	AMFR	-0.267769	0.0317111
	ENSBTAG00000006680	NKIRAS1	-0.485282	0.0317111
	ENSBTAG00000003935	TMBIM1	-0.255712	0.0319305
	ENSBTAG00000040334	ENSBTAG00000040334	0.586933	0.0319305
	ENSBTAG00000021377	S100A14	-0.354115	0.0347323
	ENSBTAG00000003665	NUP210	0.478238	0.0362786
	ENSBTAG00000011463	MID1IP1	-0.673645	0.0376515
	ENSBTAG00000039731	RND3	-0.498473	0.042411
	ENSBTAG00000008837	CSNK2B	-0.282603	0.042411
	ENSBTAG00000048226	ENSBTAG00000048226	0.847756	0.0462792
	ENSBTAG00000019901	RAD54L	0.5827	0.0464563
	ENSBTAG00000006784	PLA2G4B	0.487532	0.0464563
	ENSBTAG00000004855	PRDX6	-0.398047	0.0464563
	ENSBTAG00000017069	FAM198B	0.513913	0.0464563
	ENSBTAG00000017536	ENSBTAG00000017536	0.687536	0.0464563
	ENSBTAG00000019684	NUDT3	-0.210708	0.0464563
	ENSBTAG00000008646	TRMT112	-0.299469	0.0464563
	ENSBTAG00000006338	MYCL	0.926049	0.0469391
	ENSBTAG00000021437	GPR174	0.617849	0.0470122
	ENSBTAG00000018010	ABCA4	1.15413	0.0470122
	ENSBTAG00000001154	DGAT2	-0.525566	0.0470122
	ENSBTAG00000013004	ITIH5	-1.03348	0.0493968
	ENSBTAG00000012201	CYP3A5	-0.409989	0.0494154
	ENSBTAG00000031590	SSH3	0.358271	0.0504932
	ENSBTAG00000031059	LRRC61	1.21242	0.0510387
	ENSBTAG00000010481	UBXN1	-0.342475	0.0510387
	ENSBTAG00000001288	MAOB	-0.300288	0.0521444
	ENSBTAG00000008499	TROAP	1.16368	0.0533486
	ENSBTAG00000013880	WWC1	-0.721703	0.0533486
	ENSBTAG00000003408	ENSBTAG00000003408	-0.967246	0.0533486
	ENSBTAG00000012121	NOXA1	0.716193	0.0533486
	ENSBTAG00000003109	ITM2B	-0.255912	0.0533486
	ENSBTAG00000018825	SSH1	0.387099	0.0533486
	ENSBTAG00000006354	HP	2.25332	0.0533486
	ENSBTAG00000011237	PKHD1	0.647068	0.0533486
	ENSBTAG00000004782	PTPRCAP	0.522932	0.0533486
	ENSBTAG00000010349	IL1A	1.00698	0.0552329
	ENSBTAG00000018588	TMBIM6	-0.332514	0.0588321
	ENSBTAG00000014380	MCM2	0.547993	0.067313
	ENSBTAG00000017852	ALDH9A1	-0.257474	0.0689541
	ENSBTAG00000037377	ABHD14B	-0.296764	0.0689541
	ENSBTAG00000016592	CAPN15	0.58469	0.0689541
	ENSBTAG00000013556	UNC13D	0.470369	0.0696226
	ENSBTAG00000019734	CD276	0.469488	0.0699783
	ENSBTAG00000000124	DHH	1.06736	0.0717712
	ENSBTAG00000025550	ENSBTAG00000025550	0.712478	0.0717712
	ENSBTAG00000000490	RTKN	0.504334	0.0717712
	ENSBTAG00000012178	NR1D1	-0.768668	0.0717712
	ENSBTAG00000007362	XPC	0.268725	0.0717712
	ENSBTAG00000018101	AHCY	-0.327923	0.0727745
	ENSBTAG00000009218	ANLN	0.933518	0.0731725
	ENSBTAG00000011110	ACOT12	-0.288183	0.0731725
	ENSBTAG00000031252	CD82	-0.31507	0.0731725
	ENSBTAG00000010433	M-SAA3.2	-2.93712	0.0753063
	ENSBTAG00000010164	ESPNL	0.615765	0.0771828
	ENSBTAG00000021162	CKAP2	0.963394	0.0771828
	ENSBTAG00000006287	NEDD9	0.709149	0.0771828
	ENSBTAG00000031962	RAB20	0.426147	0.0780763
	ENSBTAG00000020757	PCBP2	-0.204964	0.0792939
	ENSBTAG00000002826	CLSPN	0.917642	0.0835914
	ENSBTAG00000010624	DCTN2	-0.183397	0.0835914
	ENSBTAG00000039319	LOC100295883	-0.322118	0.0835914
	ENSBTAG00000020059	GEN1	0.655913	0.0835914
	ENSBTAG00000019805	RHBDF1	0.598485	0.0835914
	ENSBTAG00000005572	ZNF205	0.297427	0.0835914
	ENSBTAG00000000603	JAM2	-0.3899	0.0855856
	ENSBTAG00000019552	PGRMC1	-0.316219	0.0863833
	ENSBTAG00000039374	IPO5	-0.260937	0.0863833
	ENSBTAG00000002260	NCAPD3	0.234264	0.0863833
	ENSBTAG00000001609	MAP2K6	-0.453074	0.0863833
	ENSBTAG00000008192	PLPPR2	0.44637	0.0864943
	ENSBTAG00000011423	SERPINI2	-4.98324	0.0875234
	ENSBTAG00000013032	CCNDBP1	-0.263757	0.0875234
	ENSBTAG00000006609	ERRFI1	0.653397	0.0875234
	ENSBTAG00000002451	TTC39A	0.919721	0.0920121
	ENSBTAG00000008036	CELSR1	1.34257	0.0920121
	ENSBTAG00000003033	GADD45G	1.24701	0.0920121
	ENSBTAG00000007737	UBA52	-0.340961	0.0920121
	ENSBTAG00000018417	PSMF1	-0.319682	0.0920121
	ENSBTAG00000000140	EPHX1	-0.380597	0.0920121
	ENSBTAG00000048049	ENSBTAG00000048049	-0.757844	0.0920121
	ENSBTAG00000031778	HIST1H2BD	-0.515057	0.0920121
	ENSBTAG00000014831	PPP1R3C	-0.643951	0.0920121
	ENSBTAG00000004037	JUN	0.371667	0.0934728
	ENSBTAG00000016131	NCAPG2	0.456406	0.0934728
	ENSBTAG00000002060	RPL19	-0.29981	0.0943988
	ENSBTAG00000014718	CST6	0.856667	0.0943988
	ENSBTAG00000026461	CACNA1H	0.778497	0.0943988
	ENSBTAG00000010152	MID1	-0.366776	0.0950009
	ENSBTAG00000000492	ASNSD1	-0.247229	0.0950009
	ENSBTAG00000021446	ENSBTAG00000021446	-0.641944	0.0950009
	ENSBTAG00000002999	ANAPC15	-0.379996	0.0950009
	ENSBTAG00000016277	ENSBTAG00000016277	-0.298754	0.0950009
	ENSBTAG00000003882	EMC3	-0.237453	0.0950009
	ENSBTAG00000006882	IQGAP3	1.27997	0.0956486
	ENSBTAG00000026232	TP53INP1	0.593874	0.0956486
	ENSBTAG00000018451	PTMS	-0.279384	0.0960586
	ENSBTAG00000015607	ERMP1	0.310766	0.0960586
	ENSBTAG00000008409	MYC	0.75749	0.0960586
	ENSBTAG00000033677	WDR90	0.566949	0.0965848
	ENSBTAG00000017531	FETUB	0.88152	0.0977046
	ENSBTAG00000022155	FSTL1	-0.356346	0.0977979
	ENSBTAG00000006370	CCT3	-0.280154	0.0978028
	ENSBTAG00000003449	LOC515624	0.46687	0.0978028
	ENSBTAG00000025903	GLDC	-0.255002	0.0978028
	ENSBTAG00000000413	NRTN	1.01503	0.0978028
	ENSBTAG00000021181	BUB1	0.985737	0.0978028
	ENSBTAG00000007237	BUB1B	1.03542	0.0978028
	ENSBTAG00000005086	RPRD1B	-0.186945	0.0978028
	ENSBTAG00000013535	DFFA	-0.275218	0.0978028
	ENSBTAG00000011405	CEP72	0.535128	0.0978028
	ENSBTAG00000007172	GOT2	-0.224718	0.0978028
	ENSBTAG00000001014	MAPK7	0.330539	0.0978028
	ENSBTAG00000009984	SGPL1	-0.493718	0.0978028
	ENSBTAG00000006543	EIF3CL	-0.219095	0.0978028
	ENSBTAG00000002377	PSMB2	-0.198277	0.0982484
	ENSBTAG00000005623	SOAT2	0.683983	0.0982484
	ENSBTAG00000006883	EIF4B	-0.33756	0.0982484
	ENSBTAG00000004258	EEF2	-0.27927	0.0982484
	ENSBTAG00000016683	NFKBIA	0.445665	0.0982484
	ENSBTAG00000047319	ENSBTAG00000047319	0.611081	0.0982484
	ENSBTAG00000007187	ENSBTAG00000007187	0.500683	0.0982484
	ENSBTAG00000005664	YWHAE	-0.220766	0.0982484
	ENSBTAG00000012761	PTK7	0.640149	0.0982484
	ENSBTAG00000021416	FAM213A	-0.430201	0.0982484
	ENSBTAG00000018016	NUPR1	-0.38643	0.0982484
	ENSBTAG00000026192	ENSBTAG00000026192	0.30638	0.0991962

## Sheet: Supplementary table 1b
Supplementary Table 1b - All differentially expressed genes for Charolais steers offered the high concentrate 2 diet.
Diet-Breed	Ensembl Gene ID	Gene name	Log2FoldChange	FDR P-value
H2CH	ENSBTAG00000039928	LOC768255	-3.54884	0.000241597
	ENSBTAG00000046257	GIMAP4	-3.08016	0.000653516
	ENSBTAG00000037613	UGT2B15	0.487305	0.0225312
	ENSBTAG00000034077	ASIP	-6.43449	0.0301694

## Sheet: Supplementary table 1c
Supplementary Table 1c - All differentially expressed genes for Charolais steers offered the zero grased grass diet.
Diet-Breed	Ensembl Gene ID	Gene name	Log2FoldChange	FDR P-value
ZGCH	ENSBTAG00000046026	SLC39A4	-2.67511	4.58e-09
	ENSBTAG00000038234	BHMT2	1.26372	7.6e-08
	ENSBTAG00000000575	TNC	2.022	2.95e-07
	ENSBTAG00000016032	ENSBTAG00000016032	1.58375	2.95e-07
	ENSBTAG00000006921	ABCA6	1.15536	0.000115515
	ENSBTAG00000030974	TUBA4A	-1.1446	0.000956015
	ENSBTAG00000015208	CARMIL3	-4.57878	0.00280862
	ENSBTAG00000009862	C10H14orf105	1.91647	0.00280862
	ENSBTAG00000037605	LOC100848815	1.11693	0.00280862
	ENSBTAG00000017741	HACD4	-2.36933	0.0040896
	ENSBTAG00000039995	CFH	1.10829	0.00529638
	ENSBTAG00000010718	RALGPS2	1.21499	0.0111023
	ENSBTAG00000035998	CKB	-1.50498	0.0111023
	ENSBTAG00000032996	P4HA1	1.01868	0.011237
	ENSBTAG00000046364	ENSBTAG00000046364	-2.93325	0.0130229
	ENSBTAG00000018073	TSPO	-2.13076	0.0161836
	ENSBTAG00000008625	PLEKHF1	-1.2498	0.0161836
	ENSBTAG00000044063	B4GALT6	0.934904	0.0161836
	ENSBTAG00000022246	C29H11orf86	-1.82196	0.0161836
	ENSBTAG00000046677	RTN4R	-3.85252	0.0165354
	ENSBTAG00000034435	NKD2	-2.52235	0.0165354
	ENSBTAG00000017194	ASPG	-2.39585	0.0165354
	ENSBTAG00000004787	METRNL	-1.261	0.0165354
	ENSBTAG00000016864	LBP	2.03838	0.0167662
	ENSBTAG00000047766	G0S2	-1.00125	0.0167662
	ENSBTAG00000047317	CL43	-0.963994	0.0167662
	ENSBTAG00000048034	GLTPD2	-1.57653	0.0196008
	ENSBTAG00000016296	GPD1	-0.761833	0.0279218
	ENSBTAG00000015209	MXD4	-1.68801	0.0279218
	ENSBTAG00000015490	ENSBTAG00000015490	-1.44703	0.0279218
	ENSBTAG00000047896	COMT	-1.58065	0.0279218
	ENSBTAG00000003556	ZFYVE21	-1.1056	0.0279218
	ENSBTAG00000000815	EPHA2	-1.0289	0.0314861
	ENSBTAG00000014848	NR0B2	-1.87062	0.0341945
	ENSBTAG00000045910	TANGO2	-1.46674	0.0341945
	ENSBTAG00000021842	FCGR2B	0.978841	0.0361876
	ENSBTAG00000046450	ENSBTAG00000046450	-1.84006	0.0361876
	ENSBTAG00000008129	CLSTN3	-1.80488	0.0361876
	ENSBTAG00000007206	STRIP2	1.02796	0.0361876
	ENSBTAG00000004510	SARDH	-1.51522	0.0361876
	ENSBTAG00000023787	TOR4A	-4.14902	0.0361876
	ENSBTAG00000020523	SLC10A5	1.29429	0.0361876
	ENSBTAG00000018201	TKFC	-1.01077	0.0361876
	ENSBTAG00000015113	CITED4	-1.59104	0.0367018
	ENSBTAG00000014646	MZT2B	-2.66942	0.0367018
	ENSBTAG00000012210	C5	0.814018	0.0371078
	ENSBTAG00000018724	TMEM82	-1.44449	0.0373002
	ENSBTAG00000006745	FGG	0.768975	0.0373002
	ENSBTAG00000021904	ENSBTAG00000021904	-2.86456	0.0380476
	ENSBTAG00000037456	AHDC1	-1.80491	0.0417149
	ENSBTAG00000017181	MACROD1	-1.03662	0.0417149
	ENSBTAG00000012815	CLEC12A	1.08112	0.0498329
	ENSBTAG00000009983	KIF23	1.20605	0.0498329
	ENSBTAG00000003470	TTYH1	-1.16499	0.0498329
	ENSBTAG00000011881	TDRD10	-1.09784	0.050296
	ENSBTAG00000005272	DOHH	-1.34284	0.050296
	ENSBTAG00000025274	TUBB4B	-1.39607	0.050296
	ENSBTAG00000002110	DMGDH	0.8941	0.050296
	ENSBTAG00000011726	CRYL1	-1.15695	0.050296
	ENSBTAG00000007109	ASB2	-1.87732	0.050296
	ENSBTAG00000007181	KIFC3	-1.22852	0.050296
	ENSBTAG00000007969	CIDEC	-1.90883	0.050296
	ENSBTAG00000014502	BRAT1	-1.18207	0.050296
	ENSBTAG00000046014	GPR146	-2.07471	0.050296
	ENSBTAG00000017722	F5	0.683963	0.051347
	ENSBTAG00000016227	ASCL1	-1.65497	0.0514041
	ENSBTAG00000000292	ENSBTAG00000000292	-0.976087	0.0520229
	ENSBTAG00000011463	MID1IP1	-0.939098	0.0528595
	ENSBTAG00000005063	THEM6	-2.01381	0.0528595
	ENSBTAG00000009475	PLXDC2	0.806329	0.0528595
	ENSBTAG00000004155	SPATA20	-1.33618	0.0528595
	ENSBTAG00000011922	LOC786966	-1.50495	0.0530784
	ENSBTAG00000006779	LDHD	-1.66934	0.0542656
	ENSBTAG00000013578	CHI3L2	2.21036	0.0555137
	ENSBTAG00000001473	ARVCF	-1.538	0.0555137
	ENSBTAG00000033669	IL17RC	-1.00703	0.0555137
	ENSBTAG00000007375	MIF	-2.04852	0.0562103
	ENSBTAG00000031579	SGO2	0.989566	0.057624
	ENSBTAG00000013259	POLR3A	1.08804	0.057624
	ENSBTAG00000046514	ASMTL	-1.57691	0.0581907
	ENSBTAG00000008186	UBXN6	-1.05232	0.0591189
	ENSBTAG00000017649	SCML1	1.54762	0.0635259
	ENSBTAG00000014358	EVA1B	-1.84483	0.0635259
	ENSBTAG00000015996	GPC1	-1.73531	0.0635259
	ENSBTAG00000005797	AGXT	-1.32388	0.0635259
	ENSBTAG00000038241	REPIN1	-1.66612	0.0635259
	ENSBTAG00000007001	SLC26A1	-1.84782	0.0635259
	ENSBTAG00000001816	SLC25A42	-1.04384	0.0635259
	ENSBTAG00000047715	ENSBTAG00000047715	-1.31683	0.0635259
	ENSBTAG00000021008	ZNF219	-2.00271	0.0635259
	ENSBTAG00000007834	PPP1R16A	-1.99402	0.0635259
	ENSBTAG00000031327	TRMT61A	-2.31857	0.0635259
	ENSBTAG00000010738	CCL14	1.80849	0.0635259
	ENSBTAG00000011007	TTYH2	-0.686884	0.0635259
	ENSBTAG00000047113	LOC104975755	-3.17914	0.0635259
	ENSBTAG00000025441	HSPA1A	-1.69979	0.0635259
	ENSBTAG00000038990	TRAF4	-1.0905	0.0643139
	ENSBTAG00000000836	KRT8	-1.02324	0.0706378
	ENSBTAG00000002224	UHRF1	-2.51645	0.0706378
	ENSBTAG00000016254	HDAC5	-1.12398	0.0714239
	ENSBTAG00000008551	TUSC1	-3.29619	0.0722369
	ENSBTAG00000010772	TPGS1	-2.3324	0.0722369
	ENSBTAG00000006515	ENSBTAG00000006515	-1.67995	0.0722369
	ENSBTAG00000012002	BCAR1	-1.58421	0.0722369
	ENSBTAG00000017514	CCND1	-1.48713	0.0722369
	ENSBTAG00000000962	STAP1	0.81387	0.0722426
	ENSBTAG00000003457	ATF5	-1.44035	0.0722426
	ENSBTAG00000013792	UBALD2	-1.47374	0.0722426
	ENSBTAG00000002467	FAM173A	-1.42896	0.0722426
	ENSBTAG00000000647	SELENOO	-1.70338	0.0734207
	ENSBTAG00000007043	SERPINA3	1.68629	0.0734207
	ENSBTAG00000012189	TMEM86B	-1.34322	0.0749886
	ENSBTAG00000006071	CTTN	-0.703585	0.0750291
	ENSBTAG00000046339	VASN	-1.7677	0.0766198
	ENSBTAG00000001538	ENSBTAG00000001538	-1.67997	0.0788246
	ENSBTAG00000004261	SPON2	-1.90835	0.0788246
	ENSBTAG00000020292	C5H12orf57	-0.943322	0.0789446
	ENSBTAG00000025809	ABHD8	-1.63772	0.0789446
	ENSBTAG00000040338	OBSL1	-1.22828	0.0796071
	ENSBTAG00000038330	LOC516108	-1.83934	0.0796071
	ENSBTAG00000009874	ZXDC	-1.31893	0.0804264
	ENSBTAG00000005891	FCRL1	2.01285	0.0805649
	ENSBTAG00000006354	HP	4.87566	0.0814342
	ENSBTAG00000030335	ALDH4A1	-1.41006	0.0827038
	ENSBTAG00000007164	FGFR3	-1.37649	0.0827038
	ENSBTAG00000011709	IMPA1	0.701674	0.0827038
	ENSBTAG00000006938	PPM1F	-1.93964	0.0827038
	ENSBTAG00000046875	AP5B1	-1.63983	0.0827193
	ENSBTAG00000008497	RGS14	-1.02141	0.0829231
	ENSBTAG00000008237	TOLLIP	-1.47908	0.0833766
	ENSBTAG00000006439	DOCK11	0.770953	0.0856446
	ENSBTAG00000013996	SH3BP2	-0.978272	0.0860292
	ENSBTAG00000039643	LOC785762	0.607659	0.0895717
	ENSBTAG00000009211	UBE2S	-1.24626	0.0898607
	ENSBTAG00000003446	EPHB4	-0.892822	0.0932285
	ENSBTAG00000012044	RPL13	-0.948606	0.0939233
	ENSBTAG00000008778	CHST13	-1.6381	0.0939233
	ENSBTAG00000035858	MCC	0.859612	0.0956931
	ENSBTAG00000001638	FGA	0.720211	0.0956931
	ENSBTAG00000046987	ENSBTAG00000046987	-1.76035	0.0957891
	ENSBTAG00000033334	SPATA2L	-1.73723	0.0962653
	ENSBTAG00000015778	SASS6	0.799267	0.096926
	ENSBTAG00000034349	IFI44	0.967642	0.096926
	ENSBTAG00000004425	BBS10	0.781932	0.096926
	ENSBTAG00000003033	GADD45G	-1.30233	0.096926
	ENSBTAG00000012398	APOC3	-0.727234	0.096926
	ENSBTAG00000020449	ETFB	-0.744342	0.096926
	ENSBTAG00000012719	UBTD1	-1.458	0.096926
	ENSBTAG00000046644	HRAS	-1.24883	0.096926
	ENSBTAG00000018284	KBTBD11	-3.08695	0.096926
	ENSBTAG00000007880	RAB40C	-1.19274	0.096926
	ENSBTAG00000011969	HSPB1	-1.43235	0.096926
	ENSBTAG00000012508	OSGIN1	-1.44298	0.0972961
	ENSBTAG00000016558	SPSB3	-1.34079	0.0972961
	ENSBTAG00000000332	ERF	-1.20378	0.0973237
	ENSBTAG00000016552	NME3	-1.8965	0.0986901
	ENSBTAG00000011553	FAHD2A	-0.769994	0.099341
	ENSBTAG00000037581	MZF1	-1.51806	0.099341

## Sheet: Supplementary table 1d
Supplementary Table 1d - All differentially expressed genes for Holstein-Friesian steers offered the high-concentrate 1 diet.
Diet-Breed	Ensembl Gene ID	Gene name	Log2FoldChange	FDR P-value
H1HF	ENSBTAG00000021262	SNRPD3	-0.37482	0.00101247
	ENSBTAG00000017147	AK3	-0.352623	0.00126027
	ENSBTAG00000017765	GSTM1	-0.869437	0.00606061
	ENSBTAG00000000804	MOB3B	0.717608	0.00606061
	ENSBTAG00000032057	LOC782233	-5.45453	0.00610842
	ENSBTAG00000014685	HPRT1	-0.327488	0.011121
	ENSBTAG00000032859	ENSBTAG00000032859	-0.65939	0.0154524
	ENSBTAG00000008039	ACMSD	-1.03683	0.0240144
	ENSBTAG00000015919	PARM1	1.14557	0.0240144
	ENSBTAG00000016881	ANPEP	1.09538	0.0240144
	ENSBTAG00000008773	GUCY2D	-0.886263	0.0240144
	ENSBTAG00000004288	GSTA4	-0.875698	0.0257312
	ENSBTAG00000018857	RAB4A	-0.288592	0.0257312
	ENSBTAG00000007384	CYTH3	0.518174	0.0257312
	ENSBTAG00000011720	HSD17B6	-0.360745	0.0273813
	ENSBTAG00000009233	RAC1	0.349283	0.0376331
	ENSBTAG00000017711	WHAMM	0.375031	0.0580887
	ENSBTAG00000002190	DOCK8	0.541621	0.0666471
	ENSBTAG00000015387	RAB40B	-0.523787	0.0666471
	ENSBTAG00000012887	FCER1A	2.19816	0.0683751
	ENSBTAG00000037673	GSTM1	-0.872607	0.0683751
	ENSBTAG00000001908	DLD	-0.27071	0.0706203
	ENSBTAG00000019956	CMPK1	-0.292433	0.0719861
	ENSBTAG00000018026	LANCL2	0.416162	0.0719861
	ENSBTAG00000005133	ANKS6	0.624425	0.099354
	ENSBTAG00000031069	SNX24	-0.369577	0.099354
	ENSBTAG00000005133	ENSBTAG00000005133	0.624425	0.099354

## Sheet: Supplementary table 1e
Supplementary Table 1e - All differentially expressed genes for Holstein-Friesian steers offered the high-concentrate 2 diet.
Diet-Breed	Ensembl Gene ID	Gene name	Log2FoldChange	FDR P-value
H2HF	ENSBTAG00000024255	UOX	0.851741	0.0275912
	ENSBTAG00000037743	C1R	7.44668	0.0552152
	ENSBTAG00000040388	LOC100295234	2.9224	0.0552152
	ENSBTAG00000024957	SNCA	-3.61016	0.0552152
	ENSBTAG00000019554	FBP2	-3.06312	0.0552152

## Sheet: Supplementary table 1f
Supplementary Table 1f - All differentially expressed genes for Holstein-Friesian steers offered the zero-grazed grass diet.
Diet-Breed	Ensembl Gene ID	Gene name	Log2FoldChange	FDR P-value
ZGHF	ENSBTAG00000007584	INPP1	0.730958	0.00476056
	ENSBTAG00000004118	ALAS1	-0.943963	0.0741033
