# Supplementary material for: The effect of breed and diet type on the global transcriptome of hepatic tissue in beef cattle divergent for feed efficiency
Source: BMC Genomics. 2019 Jun 26;20:525. doi: 10.1186/s12864-019-5906-8 (PMC6593537; doi:10.1186/s12864-019-5906-8)
Supplement: Supplementary file 3 — All canonical pathways identified as significantly enriched by IPA across each dietary phase for both Holstein-Friesian and Charolais steers. (XLSX 15 kb) [file 12864_2019_5906_MOESM3_ESM.xlsx]

## Sheet: Supplementary table S2a
Supplementary table S2a. All canonical pathways identified as significantly enriched by IPA for Charolais steers offered the high concentrate 1 diet.
Pathway	P-value
Glycine Betaine Degradation	2.75423e-05
Acute Phase Response Signaling	0.000707946
Hereditary Breast Cancer Signaling	0.00213796
EIF2 Signaling	0.00269153
Role of Macrophages, Fibroblasts and Endothelial Cells in Rheumatoid Arthritis	0.00354813
Extrinsic Prothrombin Activation Pathway	0.00436516
Chronic Myeloid Leukemia Signaling	0.00446684
Germ Cell-Sertoli Cell Junction Signaling	0.00467735
Melanoma Signaling	0.00489779
GADD45 Signaling	0.00616595
Methylglyoxal Degradation VI	0.00630957
Ephrin A Signaling	0.00630957
PTEN Signaling	0.00660693
Endometrial Cancer Signaling	0.00758578
Axonal Guidance Signaling	0.00758578
IL-6 Signaling	0.00851138
ErbB2-ErbB3 Signaling	0.00933254
14-3-3-mediated Signaling	0.00933254
Xenobiotic Metabolism Signaling	0.00977237
GM-CSF Signaling	0.0107152
Aryl Hydrocarbon Receptor Signaling	0.011749
Toll-like Receptor Signaling	0.0120226
Non-Small Cell Lung Cancer Signaling	0.0123027
Asparagine Degradation I	0.0125893
Glycine Biosynthesis III	0.0125893
LPS/IL-1 Mediated Inhibition of RXR Function	0.0128825
FcγRIIB Signaling in B Lymphocytes	0.0131826
Estrogen-Dependent Breast Cancer Signaling	0.0138038
IL-17 Signaling	0.0162181
Small Cell Lung Cancer Signaling	0.0162181
LPS-stimulated MAPK Signaling	0.017378
Bladder Cancer Signaling	0.0177828
HER-2 Signaling in Breast Cancer	0.0177828
IL-4 Signaling	0.018197
Proline Degradation	0.0186209
D-glucuronate Degradation I	0.0186209
Methionine Salvage II (Mammalian)	0.0186209
Hypusine Biosynthesis	0.0186209
4-hydroxyproline Degradation I	0.0186209
Coagulation System	0.0199526
Acute Myeloid Leukemia Signaling	0.0204174
Dopamine Degradation	0.0223872
Complement System	0.0223872
Prostate Cancer Signaling	0.0229087
TR/RXR Activation	0.0234423
FAK Signaling	0.0239883
Ephrin Receptor Signaling	0.0239883
Glycerol-3-phosphate Shuttle	0.0245471
Arginine Degradation I (Arginase Pathway)	0.0245471
Sertoli Cell-Sertoli Cell Junction Signaling	0.025704
Thyroid Cancer Signaling	0.025704
VEGF Signaling	0.0269153
Intrinsic Prothrombin Activation Pathway	0.0281838
Role of NFAT in Regulation of the Immune Response	0.0295121
Creatine-phosphate Biosynthesis	0.030903
Eumelanin Biosynthesis	0.030903
Myo-inositol Biosynthesis	0.030903
Pyrimidine Ribonucleotides Interconversion	0.0323594
p53 Signaling	0.0323594
Telomerase Signaling	0.0323594
Dermatan Sulfate Biosynthesis (Late Stages)	0.0331131
Paxillin Signaling	0.0338844
Gap Junction Signaling	0.0338844
Glioma Signaling	0.0346737
Pyrimidine Ribonucleotides De Novo Biosynthesis	0.0346737
HGF Signaling	0.0354813
ERK/MAPK Signaling	0.0371535
Glycerol Degradation I	0.0371535
Chondroitin Sulfate Biosynthesis (Late Stages)	0.0380189
Breast Cancer Regulation by Stathmin1	0.0398107
NGF Signaling	0.0398107
Natural Killer Cell Signaling	0.040738
Role of Tissue Factor in Cancer	0.042658
PI3K Signaling in B Lymphocytes	0.047863
Integrin Signaling	0.0489779
Chondroitin Sulfate Biosynthesis	0.0489779
Regulation of Cellular Mechanics by Calpain Protease	0.0489779

## Sheet: Supplementary table S2b
Supplementary table S2b. All canonical pathways identified as significantly enriched by IPA for Charolais steers offered the zero grazed grass diet.
Pathway	P-value
Glycine Betaine Degradation	2.75423e-05
Acute Phase Response Signaling	0.000707946
Hereditary Breast Cancer Signaling	0.00213796
EIF2 Signaling	0.00269153
Role of Macrophages, Fibroblasts and Endothelial Cells in Rheumatoid Arthritis	0.00354813
Extrinsic Prothrombin Activation Pathway	0.00436516
Chronic Myeloid Leukemia Signaling	0.00446684
Germ Cell-Sertoli Cell Junction Signaling	0.00467735
Melanoma Signaling	0.00489779
GADD45 Signaling	0.00616595
Methylglyoxal Degradation VI	0.00630957
Ephrin A Signaling	0.00630957
PTEN Signaling	0.00660693
Endometrial Cancer Signaling	0.00758578
Axonal Guidance Signaling	0.00758578
IL-6 Signaling	0.00851138
ErbB2-ErbB3 Signaling	0.00933254
14-3-3-mediated Signaling	0.00933254
Xenobiotic Metabolism Signaling	0.00977237
GM-CSF Signaling	0.0107152
Aryl Hydrocarbon Receptor Signaling	0.011749
Toll-like Receptor Signaling	0.0120226
Non-Small Cell Lung Cancer Signaling	0.0123027
Asparagine Degradation I	0.0125893
Glycine Biosynthesis III	0.0125893
LPS/IL-1 Mediated Inhibition of RXR Function	0.0128825
FcγRIIB Signaling in B Lymphocytes	0.0131826
Estrogen-Dependent Breast Cancer Signaling	0.0138038
IL-17 Signaling	0.0162181
Small Cell Lung Cancer Signaling	0.0162181
LPS-stimulated MAPK Signaling	0.017378
Bladder Cancer Signaling	0.0177828
HER-2 Signaling in Breast Cancer	0.0177828
IL-4 Signaling	0.018197
Proline Degradation	0.0186209
D-glucuronate Degradation I	0.0186209
Methionine Salvage II (Mammalian)	0.0186209
Hypusine Biosynthesis	0.0186209
4-hydroxyproline Degradation I	0.0186209
Coagulation System	0.0199526
Acute Myeloid Leukemia Signaling	0.0204174
Dopamine Degradation	0.0223872
Complement System	0.0223872
Prostate Cancer Signaling	0.0229087
TR/RXR Activation	0.0234423
FAK Signaling	0.0239883
Ephrin Receptor Signaling	0.0239883
Glycerol-3-phosphate Shuttle	0.0245471
Arginine Degradation I (Arginase Pathway)	0.0245471
Sertoli Cell-Sertoli Cell Junction Signaling	0.025704
Thyroid Cancer Signaling	0.025704
VEGF Signaling	0.0269153
Intrinsic Prothrombin Activation Pathway	0.0281838
Role of NFAT in Regulation of the Immune Response	0.0295121
Creatine-phosphate Biosynthesis	0.030903
Eumelanin Biosynthesis	0.030903
Myo-inositol Biosynthesis	0.030903
Pyrimidine Ribonucleotides Interconversion	0.0323594
p53 Signaling	0.0323594
Telomerase Signaling	0.0323594
Dermatan Sulfate Biosynthesis (Late Stages)	0.0331131
Paxillin Signaling	0.0338844
Gap Junction Signaling	0.0338844
Glioma Signaling	0.0346737
Pyrimidine Ribonucleotides De Novo Biosynthesis	0.0346737
HGF Signaling	0.0354813
ERK/MAPK Signaling	0.0371535
Glycerol Degradation I	0.0371535
Chondroitin Sulfate Biosynthesis (Late Stages)	0.0380189
Breast Cancer Regulation by Stathmin1	0.0398107
NGF Signaling	0.0398107
Natural Killer Cell Signaling	0.040738
Role of Tissue Factor in Cancer	0.042658
PI3K Signaling in B Lymphocytes	0.047863
Integrin Signaling	0.0489779
Chondroitin Sulfate Biosynthesis	0.0489779
Regulation of Cellular Mechanics by Calpain Protease	0.0489779

## Sheet: Supplementary table S2c
Supplementary table S2c. All canonical pathways identified as significantly enriched by IPA for Holstein-Frieisan steers offered the high concentrate 1 diet.
Pathway	P-value
Glutathione-mediated Detoxification	4.9224e-08
2-amino-3-carboxymuconate Semialdehyde Degradation to Glutaryl-CoA	1.69351e-05
Branched-chain α-keto acid Dehydrogenase Complex	0.00015772
2-ketoglutarate Dehydrogenase Complex	0.000241391
2-oxobutanoate Degradation I	0.000241391
Glycine Cleavage Complex	0.00034393
Acetyl-CoA Biosynthesis I (Pyruvate Dehydrogenase Complex)	0.000452337
Fc Epsilon RI Signaling	0.00052024
Phagosome Formation	0.000692304
Aryl Hydrocarbon Receptor Signaling	0.000762889
γ-glutamyl Cycle	0.00171942
Tec Kinase Signaling	0.00201776
Isoleucine Degradation I	0.00201776
NRF2-mediated Oxidative Stress Response	0.0037121
Valine Degradation I	0.0037121
Clathrin-mediated Endocytosis Signaling	0.00393104
LPS/IL-1 Mediated Inhibition of RXR Function	0.00558351
Pyrimidine Deoxyribonucleotides De Novo Biosynthesis I	0.00710496
Glutathione Redox Reactions I	0.00755308
TCA Cycle II (Eukaryotic)	0.00755308
Tryptophan Degradation III (Eukaryotic)	0.00854557
Xenobiotic Metabolism Signaling	0.0260841
Superpathway of Methionine Degradation	0.0260841
Pyrimidine Ribonucleotides Interconversion	0.0429333
Role of p14/p19ARF in Tumor Suppression	0.0461967
Pyrimidine Ribonucleotides De Novo Biosynthesis	0.049735
