# Supplementary material for: The effect of breed and diet type on the global transcriptome of hepatic tissue in beef cattle divergent for feed efficiency
Source: BMC Genomics. 2019 Jun 26;20:525. doi: 10.1186/s12864-019-5906-8 (PMC6593537; doi:10.1186/s12864-019-5906-8)
Supplement: Supplementary file 4 — The range of P-values for the biological functions that were significantly enriched across all dietary phases for low-RFI Charolais and Holstein-Friesian steers. (XLSX 10 kb) [file 12864_2019_5906_MOESM4_ESM.xlsx]

## Sheet: Sheet1
Additional file 4. The range of P-values for the biological functions that were significantly enriched across all dietary phases for low-RFI CH and HF steers
Biological Function	CH-H1 P-value Range	CH-ZG P-value Range	HF-H1 P-value Range
Cell cycle	3.87E-07-6.42E-03	1.31E-04-4.5E-03	2.08E-03-2.7E-02
Cell death and survival	4.5E-07-6.42E-03	1.63E-04-4.11E-03	2.08E-03-3.18E-02
Cell morphology	1.15E-04-6.42E-03	2.37E-04-5.08E-03	1.04E-03-3.18E-02
Cell-to-cell signalling and interaction	8.37E-04-6.42E-03	2.84E-04-5.08E-03	2.36E-04-3.08E-02
Cellular compromise	1.76E-04-6.42E-03	3.93E-04-2.52E-03	6.04E-04-2.98E-02
Cellular development	1.25E-04-6.42E-03	5.35E-04-5.08E-03	1.04E-03-3.18E-02
Cellular function and maintenance	4.61E-04-6.42E-03	1.15E-03-5.02E-03	6.04E-04-3.18E-02
Cellular growth and proliferation	1.25E-04-6.42E-03	2.52E-03-4.87E-03	2.08E-03-3.18E-02
Cellular movement	1.17E-04-6.42E-03	1.36E-05-5.08E-03	1.04E-03-3.28E-02
Lipid metabolism	8.04E-05-6.42E-03	9.13E-04-4.5E-03	1.04E-03-1.96E-02
Molecular transport	8.04E-05-6.42E-03	9.13E-04-3.73E-03	1.04E-03-2.86E-02
Small Molecule Biochemistry	8.04E-05-6.42E-03	3.97E-05-4.5E-03	9.93E-05-3.05E-02
Cellular assembly and organisation	1.15E-04-6.42E-03	1.39E-03-2.52E-03	1.04E-03-3.18E-02
Carbohydrate metabolism	6E-05-6.42E-03	1.09E-03-1.09E-03	1.04E-03-1.96E-02
CH = Charolais; HF = Holstein-Frieisan; H1= High Concentrate phase 1; H2 = High concentrate phase 2; ZG = Zero-grazed grass; P-value range represents the p-values of the categories which are within each biological function.
